# Supplementary material for: Integrated optimization of unmanned aerial vehicle task allocation and path planning under steady wind
Source: PLoS One. 2018 Mar 21;13(3):e0194690. doi: 10.1371/journal.pone.0194690 (PMC5862498; doi:10.1371/journal.pone.0194690)
Supplement: S1 Table — (XLSX) [file pone.0194690.s001.xlsx]

## Sheet: Sheet1
		Minimum time in east wind field with wind speed of 5 m/s obtained by using different population sizes and crossover and mutation probabilities
		Popsize=200									Popsize=400
		Mutation									Mutation
		0.1	0.2	0.3	0.4	0.5					0.1	0.2	0.3	0.4	0.5
Cross	0.9	218.774	218.606	215.624	215.624	212.652			Cross	0.9	214.633	212.652	211.382	211.662	211.662
	0.8	218.774	214.671	214.633	214.633	213.643				0.8	213.643	212.652	212.652	211.662	211.662
	0.7	218.595	216.614	216.614	216.614	216.614				0.7	216.614	214.633	213.643	213.643	212.652
	0.6	220.746	218.595	219.586	217.605	215.624				0.6	215.624	214.633	214.633	212.652	212.652
	0.5	222.727	220.597	216.635	215.644	216.614				0.5	218.595	217.605	213.643	213.643	212.652
		Popsize=600									Popsize=800
		Mutation									Mutation
		0.1	0.2	0.3	0.4	0.5					0.1	0.2	0.3	0.4	0.5
Cross	0.9	212.652	212.652	211.662	211.662	211.662			Cross	0.9	211.662	211.662	211.662	211.662	211.662
	0.8	213.643	213.643	211.662	211.662	211.662				0.8	211.662	211.662	211.662	211.662	211.662
	0.7	212.652	211.662	211.662	211.662	211.662				0.7	212.652	211.662	211.682	211.662	211.662
	0.6	212.652	211.662	211.662	211.662	211.662				0.6	212.652	211.662	211.662	211.662	211.662
	0.5	213.643	212.652	212.652	212.652	211.662				0.5	213.643	211.662	211.662	211.662	211.662
