# Supplementary material for: Integrated optimization of unmanned aerial vehicle task allocation and path planning under steady wind
Source: PLoS One. 2018 Mar 21;13(3):e0194690. doi: 10.1371/journal.pone.0194690 (PMC5862498; doi:10.1371/journal.pone.0194690)
Supplement: S2 Table — (XLSX) [file pone.0194690.s002.xlsx]

## Sheet: Sheet1
		The results of the algorithm under different population sizes, crossover probabilities and mutation probabilities
		Effect of mutation probability										Effect of crossover probability
		Mutation										Cross
		0.1	0.2	0.3	0.4	0.5						0.5	0.6	0.7	0.8	0.9
Popsize	200	219.222	217.817	216.618	216.024	215.029				Popsize	200	218.443	218.443	217.01	215.271	216.256
	400	215.822	214.435	213.191	212.652	212.256					400	215.227	214.039	214.237	212.454	212.398
	600	213.048	212.458	211.662	211.86	211.662					600	212.652	211.86	211.86	212.454	212.058
	800	212.454	211.662	211.666	211.662	211.662					800	212.058	211.86	211.864	211.662	211.662
