# Supplementary material for: Integrated optimization of unmanned aerial vehicle task allocation and path planning under steady wind
Source: PLoS One. 2018 Mar 21;13(3):e0194690. doi: 10.1371/journal.pone.0194690 (PMC5862498; doi:10.1371/journal.pone.0194690)
Supplement: S3 Table — (XLSX) [file pone.0194690.s003.xlsx]

## Sheet: Sheet1
		Algorithm solving process when given two population sizes and three kinds of crossover and mutation probability configurations
		Average min-Time
	generation	Popsize=400 Pc=0.5 Pm=0.1	Popsize=400 Pc=0.7 Pm=0.2	Popsize=400 Pc=0.9 Pm=0.5	Popsize=800 Pc=0.5 Pm=0.1	Popsize=800 Pc=0.7 Pm=0.2	Popsize=800 Pc=0.9 Pm=0.5
	1	246.679	244.846	246.439	243.175	241.165	241.161
	2	246.679	244.846	246.439	243.175	241.165	241.161
	3	243.092	240.876	240.003	239.363	236.111	236.235
	4	240.578	236.184	238.1	237.066	234.479	233.514
	5	234.815	234.408	236.863	235.051	231.213	231.451
	6	233.231	232.272	233.485	232.262	230.781	227.916
	7	230.805	231.623	232.366	229.454	226.409	225.354
	8	229.015	229.389	230.771	226.72	223.174	224.02
	9	226.938	227.217	230.231	226.537	221.029	223.094
	10	226.853	222.074	229.693	225.808	220.828	223.094
	11	224.875	220.606	227.701	223.344	219.345	221.414
	12	224.875	219.208	226.571	221.303	218.583	219.751
	13	224.614	218.784	223.583	218.486	217.299	218.505
	14	224.474	218.199	223.459	217.946	216.448	218.252
	15	222.717	218.106	221.84	216.935	216.386	218.252
	16	221.468	217.938	221.707	216.756	215.675	216.825
	17	221.446	217.033	220.712	216.704	215.578	214.99
	18	221.403	217.002	220.261	216.704	215.296	213.999
	19	221.091	216.981	220.261	215.87	215.237	212.866
	20	220.231	216.981	219.674	215.748	214.978	212.808
	21	220.126	216.981	219.408	215.707	212.965	212.808
	22	220.126	216.964	219.408	215.707	212.923	212.732
	23	220.126	216.964	219.408	215.665	212.774	212.711
	24	220.086	216.959	219.387	215.665	212.694	212.711
	25	220.046	216.676	218.736	215.665	212.673	212.711
	26	220.046	216.656	218.731	215.665	211.682	212.711
	27	220.046	216.656	218.633	215.665	211.682	212.711
	28	220.003	216.656	218.478	214.654	211.682	212.711
	29	220.003	216.656	218.458	214.654	211.682	212.673
	30	220.003	216.635	217.129	214.654	211.682	212.673
	31	220.003	216.635	216.038	214.654	211.682	212.673
	32	220.003	216.614	215.925	214.654	211.682	212.673
	33	220.003	216.614	215.844	214.654	211.682	212.673
	34	220.003	216.614	215.844	214.654	211.682	212.673
	35	220.003	216.614	215.808	214.654	211.682	212.673
	36	220.003	216.614	215.728	214.654	211.662	212.673
	37	220.003	216.614	215.707	214.633	211.662	212.673
	38	220.003	216.614	215.707	214.633	211.662	212.673
	39	220.003	216.614	215.707	214.633	211.662	212.673
	40	218.982	216.614	215.707	214.633	211.662	212.673
	41	218.982	216.614	215.686	214.633	211.662	212.673
	42	218.982	216.614	215.665	214.633	211.662	212.673
	43	218.982	216.614	215.665	214.633	211.662	212.673
	44	218.982	216.614	215.665	214.633	211.662	212.652
	45	218.982	216.614	215.644	214.633	211.662	212.652
	46	218.982	216.614	215.644	214.633	211.662	212.652
	47	218.982	216.614	214.675	214.633	211.662	212.652
	48	218.982	216.614	214.675	214.633	211.662	212.652
	49	218.982	216.614	214.675	214.633	211.662	212.652
	50	218.982	216.614	214.675	214.633	211.662	212.652
	51	218.982	216.614	214.675	214.633	211.662	212.652
	52	218.96	216.614	214.675	214.633	211.662	212.652
	53	218.96	216.614	214.675	214.633	211.662	212.652
	54	218.96	216.614	214.654	214.633	211.662	212.652
	55	218.96	216.614	214.654	214.633	211.662	212.652
	56	218.96	216.614	214.654	214.633	211.662	212.652
	57	218.96	216.614	214.654	214.633	211.662	212.652
	58	218.96	216.614	214.654	214.633	211.662	212.652
	59	218.96	216.614	214.654	214.633	211.662	212.652
	60	218.96	216.614	214.654	214.633	211.662	212.652
	61	218.96	216.614	214.654	214.633	211.662	212.652
	62	218.96	216.614	214.654	214.633	211.662	212.652
	63	218.96	216.614	214.654	214.633	211.662	212.652
	64	218.96	216.614	214.654	214.633	211.662	212.652
	65	218.96	216.614	214.654	214.633	211.662	212.652
	66	218.96	216.614	214.654	214.633	211.662	212.652
	67	218.96	216.614	214.654	214.633	211.662	212.652
	68	218.96	216.614	214.654	214.633	211.662	212.652
	69	218.96	216.614	214.654	214.633	211.662	212.652
	70	218.96	216.614	214.654	214.633	211.662	212.652
	71	218.96	216.614	214.654	214.633	211.662	212.652
	72	218.96	216.614	214.654	214.633	211.662	212.652
	73	218.96	216.614	214.654	214.633	211.662	212.652
	74	218.96	216.614	214.654	214.633	211.662	212.652
	75	218.96	216.614	214.654	214.633	211.662	212.652
	76	218.96	216.614	214.633	214.633	211.662	212.652
	77	218.96	216.614	214.633	214.633	211.662	212.652
	78	218.96	216.614	214.633	214.633	211.662	212.652
	79	218.96	216.614	214.633	214.633	211.662	212.652
	80	218.96	216.614	214.633	214.633	211.662	212.652
	81	218.96	216.614	214.633	214.633	211.662	212.652
	82	218.96	216.614	214.633	214.633	211.662	211.682
	83	218.96	216.614	214.633	214.633	211.662	211.682
	84	218.96	216.614	212.694	214.633	211.662	211.682
	85	218.96	216.614	212.694	214.633	211.662	211.682
	86	218.96	216.614	212.694	214.633	211.662	211.682
	87	218.96	216.614	212.694	214.633	211.662	211.682
	88	218.96	216.614	212.694	214.633	211.662	211.682
	89	218.96	216.614	211.841	214.633	211.662	211.682
	90	218.96	216.614	211.841	214.633	211.662	211.682
	91	218.96	216.614	211.841	214.633	211.662	211.682
	92	218.96	216.614	211.841	214.633	211.662	211.682
	93	218.96	216.614	211.841	214.633	211.662	211.682
	94	218.96	216.614	211.724	214.633	211.662	211.682
	95	218.96	216.614	211.724	214.633	211.662	211.682
	96	218.96	216.614	211.703	214.633	211.662	211.682
	97	218.96	216.614	211.703	214.633	211.662	211.682
	98	218.96	216.614	211.703	214.633	211.662	211.682
	99	217.939	216.614	211.703	214.633	211.662	211.682
	100	217.939	216.614	211.703	214.633	211.662	211.682
	101	217.939	216.614	211.703	214.633	211.662	211.682
	102	217.939	216.614	211.703	214.633	211.662	211.682
	103	217.939	216.614	211.703	214.633	211.662	211.682
	104	217.939	216.614	211.703	214.633	211.662	211.682
	105	217.939	216.614	211.703	214.633	211.662	211.682
	106	217.939	216.614	211.703	214.633	211.662	211.662
	107	217.939	216.614	211.703	214.633	211.662	211.662
	108	217.939	216.614	211.703	214.633	211.662	211.662
	109	217.939	216.614	211.703	214.633	211.662	211.662
	110	217.939	216.614	211.703	214.633	211.662	211.662
	111	217.939	216.614	211.703	214.633	211.662	211.662
	112	217.939	216.614	211.662	214.633	211.662	211.662
	113	217.939	216.614	211.662	214.633	211.662	211.662
	114	217.939	216.614	211.662	214.633	211.662	211.662
	115	217.939	216.614	211.662	214.633	211.662	211.662
	116	217.917	216.614	211.662	214.633	211.662	211.662
	117	217.917	216.614	211.662	214.633	211.662	211.662
	118	217.917	216.614	211.662	214.633	211.662	211.662
	119	217.917	216.614	211.662	214.633	211.662	211.662
	120	217.917	216.614	211.662	214.633	211.662	211.662
	121	217.917	216.614	211.662	214.633	211.662	211.662
	122	217.917	216.614	211.662	214.633	211.662	211.662
	123	217.917	216.614	211.662	214.633	211.662	211.662
	124	217.917	216.614	211.662	214.633	211.662	211.662
	125	217.917	216.614	211.662	214.633	211.662	211.662
	126	217.917	216.614	211.662	214.633	211.662	211.662
	127	217.917	216.614	211.662	214.633	211.662	211.662
	128	217.917	216.614	211.662	214.633	211.662	211.662
	129	217.917	216.614	211.662	214.633	211.662	211.662
	130	217.917	216.614	211.662	214.633	211.662	211.662
	131	217.917	216.614	211.662	214.633	211.662	211.662
	132	217.917	216.614	211.662	214.633	211.662	211.662
	133	217.917	216.614	211.662	214.633	211.662	211.662
	134	217.917	216.614	211.662	214.633	211.662	211.662
	135	217.917	216.614	211.662	214.633	211.662	211.662
	136	216.897	216.614	211.662	214.633	211.662	211.662
	137	216.897	216.614	211.662	214.633	211.662	211.662
	138	216.897	216.614	211.662	214.633	211.662	211.662
	139	216.897	216.614	211.662	214.633	211.662	211.662
	140	216.897	216.614	211.662	214.633	211.662	211.662
	141	216.897	216.614	211.662	214.633	211.662	211.662
	142	216.897	216.614	211.662	214.633	211.662	211.662
	143	216.897	216.614	211.662	214.633	211.662	211.662
	144	216.897	216.614	211.662	214.633	211.662	211.662
	145	216.897	216.614	211.662	214.633	211.662	211.662
	146	216.897	216.614	211.662	214.633	211.662	211.662
	147	216.897	216.614	211.662	214.633	211.662	211.662
	148	216.875	216.614	211.662	214.633	211.662	211.662
	149	216.875	216.614	211.662	214.633	211.662	211.662
	150	216.875	216.614	211.662	214.633	211.662	211.662
	151	216.875	216.614	211.662	214.633	211.662	211.662
	152	216.875	216.614	211.662	214.633	211.662	211.662
	153	216.875	216.614	211.662	214.633	211.662	211.662
	154	216.875	216.614	211.662	214.633	211.662	211.662
	155	216.875	216.614	211.662	214.633	211.662	211.662
	156	216.875	216.614	211.662	214.633	211.662	211.662
	157	216.875	216.614	211.662	214.633	211.662	211.662
	158	216.875	216.614	211.662	214.633	211.662	211.662
	159	216.875	216.614	211.662	214.633	211.662	211.662
	160	216.875	216.614	211.662	214.633	211.662	211.662
	161	216.875	216.614	211.662	214.633	211.662	211.662
	162	216.875	216.614	211.662	214.633	211.662	211.662
	163	216.875	215.644	211.662	214.633	211.662	211.662
	164	216.875	215.644	211.662	214.633	211.662	211.662
	165	216.875	215.644	211.662	214.633	211.662	211.662
	166	216.875	215.644	211.662	214.633	211.662	211.662
	167	216.875	215.644	211.662	214.633	211.662	211.662
	168	216.875	215.644	211.662	214.633	211.662	211.662
	169	216.875	215.644	211.662	214.633	211.662	211.662
	170	216.875	215.644	211.662	214.633	211.662	211.662
	171	216.875	215.644	211.662	214.633	211.662	211.662
	172	216.875	215.644	211.662	214.633	211.662	211.662
	173	216.875	215.644	211.662	214.633	211.662	211.662
	174	216.875	215.644	211.662	214.633	211.662	211.662
	175	216.875	215.644	211.662	214.633	211.662	211.662
	176	216.875	215.644	211.662	214.633	211.662	211.662
	177	216.875	215.644	211.662	214.633	211.662	211.662
	178	216.875	215.644	211.662	214.633	211.662	211.662
	179	216.875	215.644	211.662	214.633	211.662	211.662
	180	216.875	215.644	211.662	214.633	211.662	211.662
	181	216.875	215.644	211.662	214.633	211.662	211.662
	182	216.875	215.624	211.662	214.633	211.662	211.662
	183	216.875	215.624	211.662	214.633	211.662	211.662
	184	216.875	215.624	211.662	214.633	211.662	211.662
	185	216.875	214.654	211.662	214.633	211.662	211.662
	186	216.875	214.654	211.662	214.633	211.662	211.662
	187	216.875	214.654	211.662	214.633	211.662	211.662
	188	216.875	214.654	211.662	214.633	211.662	211.662
	189	216.875	214.654	211.662	214.633	211.662	211.662
	190	216.875	214.654	211.662	214.633	211.662	211.662
	191	216.875	214.654	211.662	214.633	211.662	211.662
	192	216.875	214.654	211.662	214.633	211.662	211.662
	193	216.875	214.654	211.662	214.633	211.662	211.662
	194	216.875	214.654	211.662	214.633	211.662	211.662
	195	216.875	214.654	211.662	214.633	211.662	211.662
	196	216.875	214.654	211.662	214.633	211.662	211.662
	197	216.875	214.654	211.662	214.633	211.662	211.662
	198	216.875	214.654	211.662	214.633	211.662	211.662
	199	216.875	214.633	211.662	214.633	211.662	211.662
	200	216.875	214.633	211.662	214.633	211.662	211.662
